# Supplementary material for: Data-driven computational models of ventricular-arterial hemodynamics in pediatric pulmonary arterial hypertension
Source: Front Physiol. 2022 Sep 7;13:958734. doi: 10.3389/fphys.2022.958734 (PMC9490558; doi:10.3389/fphys.2022.958734)
Supplement: Supplementary file 2 [file DataSheet2.xlsx]

## Sheet: Subject #1
Vessel	Rp	Rd	C
Right Pulmonary Artery Branch #1	0.0172759	0.359915	1.24153
Right Pulmonary Artery Branch #2	0.0335424	0.698801	0.639447
Right Pulmonary Artery Branch #3	0.00917898	0.191229	2.33671
Left Pulmonary Artery Branch #1	0.0146118	0.304412	1.50152
Left Pulmonary Artery Branch #2	0.035517	0.739937	0.61773
Left Pulmonary Artery Branch #3	0.0535724	1.11609	0.409537
Left Pulmonary Artery Branch #4	0.0188862	0.393462	1.16169
Pulmonary Venous System	0.015	0.001	250
Descending Thoracic Aorta	0.00970634	0.163097	3.35715
Left Subclavian Artery	0.0512831	0.864858	0.527624
Left Common Carotid Artery	0.0846057	0.761145	0.685755
Braciocephalic Trunk	0.0351568	0.404609	1.3189
Systemic Venous System	0.015	0.001	300

## Sheet: Subject #2
Vessel	Rp	Rd	C
Right Pulmonary Artery Branch #1	0.000950729	0.0148948	3.68864
Left Pulmonary Artery Branch #1	0.0239069	0.374542	0.146689
Left Pulmonary Artery Branch #2	0.0271334	0.425089	0.129247
Left Pulmonary Artery Branch #3	0.0184954	0.289761	0.189609
Left Pulmonary Artery Branch #4	0.0120579	0.188907	0.290838
Left Pulmonary Artery Branch #5	0.0126543	0.198251	0.27713
Left Pulmonary Artery Branch #6	0.0317458	0.497352	0.110468
Left Pulmonary Artery Branch #7	0.019042	0.298324	0.184167
Left Pulmonary Artery Branch #8	0.0156092	0.244545	0.224668
Left Pulmonary Artery Branch #9	0.0140773	0.220544	0.249117
Left Pulmonary Artery Branch #10	0.00962349	0.150768	0.36441
Pulmonary Venous System	0.015	0.001	300
Descending Thoracic Aorta	0.0103662	0.174745	5.26217
Left Subclavian Artery	0.0414987	0.69955	1.31447
Left Common Carotid Artery	0.0684045	0.61564	1.42401
Braciocephalic Trunk	0.0284563	0.327247	2.73847
Systemic Venous System	0.015	0.001	250

## Sheet: Subject #3
Vessel	Rp	Rd	C
Right Pulmonary Artery Branch #1	0.0336387	0.527006	0.263957
Right Pulmonary Artery Branch #2	0.0148854	0.233204	0.596502
Right Pulmonary Artery Branch #3	0.00939944	0.147258	0.944648
Left Pulmonary Artery Branch #1	0.03875	0.607084	0.229139
Left Pulmonary Artery Branch #2	0.0503669	0.789082	0.176289
Left Pulmonary Artery Branch #3	0.0278551	0.436397	0.318762
Left Pulmonary Artery Branch #4	0.0233707	0.36614	0.379928
Left Pulmonary Artery Branch #5	0.0322484	0.505224	0.275337
Left Pulmonary Artery Branch #6	0.0227725	0.35677	0.389906
Pulmonary Venous System	0.015	0.001	250
Descending Thoracic Aorta	0.0157331	0.246485	2.42338
Left Subclavian Artery	0.0769554	1.20563	0.495447
Left Common Carotid Artery	0.0710357	1.11289	0.536734
Braciocephalic Trunk	0.0369386	0.578704	1.03218
Systemic Venous System	0.015	0.001	300

## Sheet: Subject #4
Vessel	Rp	Rd	C
Right Pulmonary Artery Branch #1	0.17598	2.79333	0.161894
Right Pulmonary Artery Branch #2	0.211318	3.35426	0.13482
Right Pulmonary Artery Branch #3	0.226908	3.60171	0.125558
Right Pulmonary Artery Branch #4	0.126298	2.00473	0.225577
Right Pulmonary Artery Branch #5	0.100337	1.59265	0.283944
Right Pulmonary Artery Branch #6	0.102239	1.62284	0.27866
Right Pulmonary Artery Branch #7	0.192392	3.05384	0.148083
Left Pulmonary Artery Branch #1	0.307579	4.8822	0.0926268
Left Pulmonary Artery Branch #2	0.145588	2.31093	0.195689
Left Pulmonary Artery Branch #3	0.232732	3.69416	0.122415
Left Pulmonary Artery Branch #4	0.175476	2.78534	0.162358
Left Pulmonary Artery Branch #5	0.24616	3.9073	0.115738
Left Pulmonary Artery Branch #6	0.34856	5.5327	0.0817363
Left Pulmonary Artery Branch #7	0.390479	6.19808	0.0729617
Left Pulmonary Artery Branch #8	0.335032	5.31797	0.0850367
Pulmonary Venous System	0.015	0.001	250
Descending Thoracic Aorta	0.0396822	0.456345	2.95425
Left Subclavian Artery	0.172091	1.97905	0.681215
Left Common Carotid Artery	0.29785	1.68782	0.798758
Braciocephalic Trunk	0.103255	0.929292	1.03624
Systemic Venous System	0.015	0.001	300

## Sheet: Subject #5
Vessel	Rp	Rd	C
Right Pulmonary Artery Branch #1	0.0219747	0.344566	0.385297
Right Pulmonary Artery Branch #2	0.00395782	0.0623208	2.1298
Left Pulmonary Artery Branch #1	0.0552322	0.865403	0.153397
Left Pulmonary Artery Branch #2	0.0300085	0.470567	0.282102
Left Pulmonary Artery Branch #3	0.0382786	0.599816	0.221317
Left Pulmonary Artery Branch #4	0.0292997	0.45887	0.289314
Left Pulmonary Artery Branch #5	0.0187849	0.294296	0.451033
Left Pulmonary Artery Branch #6	0.0163629	0.255899	0.518761
Left Pulmonary Artery Branch #7	0.0264051	0.413562	0.32098
Pulmonary Venous System	0.015	0.001	300
Descending Thoracic Aorta	0.0165332	0.149395	2.44475
Left Subclavian Artery	0.0812173	0.7307	0.499802
Left Common Carotid Artery	0.112409	0.63704	0.541504
Braciocephalic Trunk	0.039032	0.350692	1.04131
Systemic Venous System	0.015	0.001	250

## Sheet: Subject #6
Vessel	Rp	Rd	C
Right Pulmonary Artery Branch #1	0.00205635	0.0666198	1.36904
Right Pulmonary Artery Branch #2	0.000583361	0.0187259	4.87283
Left Pulmonary Artery Branch #1	0.00170633	0.0552005	1.38946
Left Pulmonary Artery Branch #2	0.000568777	0.0184342	4.16205
Pulmonary Venous System	0.015	0.001	300
Braciocephalic Trunk	0.0153758	0.292141	1.46617
Left Common Carotid Artery	0.0295689	0.561809	0.762409
Left Subclavian Artery	0.032033	0.608627	0.703762
Descending Thoracic Aorta	0.00445369	0.106889	4.04942
Systemic Venous System	0.015	0.001	250

## Sheet: Subject #7
Vessel	Rp	Rd	C
Right Pulmonary Artery Branch #1	0.0479933	0.268816	0.80903
Right Pulmonary Artery Branch #2	0.169934	0.0759201	2.8646
Right Pulmonary Artery Branch #3	0.00878179	1.46911	0.148036
Left Pulmonary Artery Branch #1	0.0540107	0.238867	0.910465
Left Pulmonary Artery Branch #2	0.0639979	0.201591	1.07882
Left Pulmonary Artery Branch #3	0.0377455	0.341799	0.636282
Left Pulmonary Artery Branch #4	0.0959501	0.134459	1.61745
Left Pulmonary Artery Branch #5	0.0675704	0.190932	1.13904
Left Pulmonary Artery Branch #6	0.0844233	0.152818	1.42314
Pulmonary Venous System	0.015	0.001	250
Braciocephalic Trunk	0.0211467	1.93979	0.356473
Left Common Carotid Artery	0.0406668	1.00869	0.685526
Left Subclavian Artery	0.0440557	0.9311	0.742653
Descending Thoracic Aorta	0.00765658	5.35752	0.129068
Systemic Venous System	0.015	0.001	300

## Sheet: Subject #8
Vessel	Rp	Rd	C
Right Pulmonary Artery Branch #1	0.00244607	0.0114844	0.03675
Right Pulmonary Artery Branch #2	0.00264174	0.00306369	0.00980381
Right Pulmonary Artery Branch #3	0.00506679	0.00159921	0.00511747
Right Pulmonary Artery Branch #4	0.0011959	0.00676804	0.0216577
Left Pulmonary Artery Branch #1	0.00174889	0.00463012	0.0148164
Left Pulmonary Artery Branch #2	0.00504882	0.00160499	0.00513597
Left Pulmonary Artery Branch #3	0.00584796	0.00138771	0.00444067
Left Pulmonary Artery Branch #4	0.00344337	0.00235301	0.00752964
Pulmonary Venous System	0.015	0.001	250
Braciocephalic Trunk	0.0344423	0.580599	3.57527
Left Common Carotid Artery	0.0662352	1.11654	6.87551
Left Subclavian Artery	0.0717548	1.20958	7.44849
Descending Thoracic Aorta	0.0124705	0.210217	1.29449
Systemic Venous System	0.015	0.001	300
